# Supplementary material for: Organ-Specific Small Protein Networks in 100 kDa Ultrafiltrates: Functional Analysis and Implications for Neuroregenerative Medicine
Source: Int J Mol Sci. 2025 Jul 11;26(14):6659. doi: 10.3390/ijms26146659 (PMC12294768; doi:10.3390/ijms26146659)
Supplement: Supplementary file 1 [file ijms-26-06659-s001.zip]

Archive with 1 entries (1 files):
- ijms-3567209-supplementary.pdf
